# Supplementary material for: Understanding the Immunomodulatory Effects of Bovine Colostrum: Insights into IL-6/IL-10 Axis-Mediated Inflammatory Control
Source: Vet Sci. 2023 Aug 11;10(8):519. doi: 10.3390/vetsci10080519 (PMC10458264; doi:10.3390/vetsci10080519)
Supplement: Supplementary file 1 [file vetsci-10-00519-s001.zip]

Archive with 1 entries (1 files):
- vetsci-2539353-supplementary.pdf
